# Supplementary material for: Responses of molluscan communities to centuries of human impact in the northern Adriatic Sea
Source: PLoS One. 2017 Jul 19;12(7):e0180820. doi: 10.1371/journal.pone.0180820 (PMC5516990; doi:10.1371/journal.pone.0180820)
Supplement: S1 Dataset — The dataset contains also max. size information for each species; last two rows list abundance of ophiuroid arm ossicles and oral plates. (XLSX) [file pone.0180820.s001.xlsx]

## Sheet: molluscan data
species	max size (mm)*	feeding guild	organism-substrate relation	host association	Pan_M28_0_2	Pan_M28_2_4	Pan_M28_4_6	Pan_M28_6_8	Pan_M28_8_10	Pan_M28_10_12	Pan_M28_12_14	Pan_M28_14_16	Pan_M28_16_18	Pan_M28_18_20	Pan_M28_20_25	Pan_M28_25_30	Pan_M28_30_35	Pan_M28_35_40	Pan_M28_40_45	Pan_M28_45_50	Pan_M28_50_55	Pan_M28_55_60	Pan_M28_60_65	Pan_M28_65_70	Pan_M28_70_75	Pan_M28_75_80	Pan_M28_80_85	Pan_M28_85_90	Pan_M28_90_95	Pan_M28_95_100	Pan_M28_100_105	Pan_M28_105_110	Pan_M28_110_115	Pan_M28_115_120	Pan_M28_120_125	Pan_M28_125_130	Pan_M28_130_135	Pan_M28_135_140	Pan_M28_140_145	Pan_M28_145_150	Pan_M29_0_2	Pan_M29_2_4	Pan_M29_4_6	Pan_M29_6_8	Pan_M29_8_10	Pan_M29_10_12	Pan_M29_12_14	Pan_M29_14_16	Pan_M29_16_18
Bivalves
Nuculana pella	15	6	1	0	0	2	0	1	0	2	1	0	4	2	3	6	3	4	3	1	2	0	0	0	1	1	1	3	1	1	4	4	2	3	2	2	2	3	3	1	0	1	1	1	0	2	1	0	2
Saccella commutata	10	6	1	0	0	1	0	0	0	0	0	0	0	0	0	0	0	0	0	0	0	0	0	0	0	0	0	0	0	0	0	0	0	0	0	0	0	0	0	0	0	0	0	0	0	0	0	0	0
Nucula cf. nuclaeus	13	6	1	0	3	3	2	0	4	4	3	4	4	3	12	10	9	8	9	8	2	3	2	4	2	4	2	8	8	2	2	3	4	4	4	2	3	6	5	4	1	5	3	3	2	1	2	5	4
Anadara transversa	38	3	3	0	1	0	2	0	1	0	0	0	0	0	0	0	0	0	0	0	0	0	0	0	0	0	0	0	0	0	0	0	0	0	0	0	0	0	0	0	1	0	0	1	0	1	0	0	0
Gibbomodiola adriatica	25	3	8	0	0	0	0	0	0	0	0	0	0	0	0	0	0	0	0	0	0	0	0	0	0	0	0	0	0	0	0	0	0	0	0	0	0	0	0	0	0	0	0	0	0	0	0	0	0
Modiolus barbatus	50	3	5	0	0	1	1	0	0	0	0	0	0	0	0	0	0	2	0	0	0	0	0	0	0	0	0	0	0	1	0	0	0	0	0	0	1	0	0	0	0	0	0	0	0	0	0	0	0
Musculus subpictus	12	3	10	1	1	1	1	0	0	0	2	0	1	1	1	2	4	3	2	13	10	10	8	6	10	6	1	3	8	9	6	5	10	3	6	8	9	11	2	5	1	0	1	1	3	2	2	1	1
Mytilidae indet.	NA	3	5	0	0	0	0	0	0	0	0	0	0	0	0	1	0	0	2	0	0	0	0	0	0	0	1	0	0	0	0	0	0	0	0	0	0	0	0	0	0	0	0	0	0	0	0	0	0
Aequipecten opercularis	50	3	2	0	0	2	4	0	1	0	0	0	0	0	2	0	0	0	1	1	0	0	0	1	0	0	0	0	1	1	0	0	0	0	0	0	0	0	0	0	0	0	0	0	0	0	0	0	1
Mimachlamys varia	50	3	6	0	4	3	2	2	3	2	1	3	0	0	0	3	2	0	0	1	1	0	0	0	0	0	0	0	3	0	2	0	0	0	0	0	0	0	0	0	0	0	1	0	1	1	1	1	2
Flexopecten glaber	30	3	6	0	13	10	6	1	2	3	4	4	1	1	9	8	7	8	10	5	4	3	2	2	1	2	3	4	6	2	4	2	1	2	1	2	2	2	1	0	4	5	4	5	0	6	3	3	3
Anomia ephippium	60	3	5	0	1	2	0	2	1	3	3	2	6	0	1	2	4	7	3	3	0	1	0	0	0	0	0	1	1	1	3	0	0	0	1	0	0	1	1	0	0	0	1	3	1	0	1	0	4
Heteranomia squamula	12	3	5	0	1	0	0	0	0	0	0	0	0	0	0	0	0	3	0	0	0	0	0	0	0	0	0	0	0	0	0	0	0	0	0	0	0	0	0	0	0	0	2	1	0	0	0	2	0
Monia patelliformes	38	3	5	0	0	3	1	0	0	1	4	0	1	1	0	0	0	0	1	0	0	0	0	0	1	0	0	0	0	0	0	0	0	0	0	0	0	0	0	0	1	0	0	0	0	1	0	2	0
Limaria tuberculata	35	3	8	0	1	0	0	0	0	0	0	0	0	0	0	0	0	0	0	0	0	0	0	0	0	0	0	0	0	0	0	0	0	0	0	0	0	0	0	0	0	0	0	0	0	0	0	0	0
Limaria spp.	NA	3	8	0	0	1	0	0	0	0	0	0	0	0	0	0	0	0	0	0	0	0	0	0	0	0	0	0	0	0	0	0	0	0	0	0	0	0	0	0	0	0	0	0	1	1	0	0	0
Limatula subauriculata	5	3	8	0	0	0	0	0	0	0	0	0	0	0	0	0	0	1	0	0	0	0	0	0	0	0	0	0	0	0	0	0	0	0	0	0	0	0	0	0	0	0	0	0	0	0	0	0	0
Ostrea spp.	NA	3	6	0	0	1	1	0	1	1	7	1	3	0	2	1	9	13	0	2	0	4	1	2	0	3	0	4	1	3	1	7	0	2	3	0	0	1	2	0	0	4	3	0	0	0	5	3	0
Ostrea edulis	100	3	6	0	0	0	0	2	0	0	0	0	0	2	0	0	2	0	0	0	0	0	0	0	0	0	0	0	0	0	0	0	0	0	0	0	0	0	0	0	0	0	0	0	0	0	0	0	0
Loripinus fragilis	15	7	1	0	0	0	0	0	0	0	0	0	0	0	0	1	0	0	0	0	0	0	0	0	0	0	0	0	0	0	0	0	0	0	0	0	0	0	0	0	0	0	0	0	0	0	0	0	0
Thyasira biplicata	10	9	1	0	2	0	2	0	1	0	0	0	0	0	1	0	0	1	0	0	0	1	1	0	1	0	0	0	1	1	1	1	0	0	1	0	0	2	0	0	0	0	0	1	0	0	0	0	1
Coracuta obliquata	3	3	10	7	0	0	0	1	0	0	0	0	0	0	0	0	1	0	0	0	0	0	0	0	0	0	0	0	0	0	0	0	0	0	0	0	0	0	0	0	0	0	0	0	0	0	0	0	0
Kurtiella bidentata	3.5	3	10	2	4	4	6	10	8	17	29	33	34	23	86	108	78	72	76	38	42	57	37	27	29	28	20	31	24	27	22	23	20	22	12	13	18	36	31	20	4	5	7	7	9	10	23	24	36
Montacuta goudi	3.5	3	10	2	0	0	0	0	0	0	0	0	0	0	0	0	0	0	0	0	0	0	0	0	0	0	0	0	0	0	0	0	0	0	0	0	0	0	0	0	0	0	0	1	0	0	0	0	0
Hemilepton nitidum	3	3	10	3	1	0	0	0	1	0	0	0	0	1	2	1	0	0	2	1	0	0	1	0	2	0	1	0	2	3	1	1	0	0	0	0	2	1	0	0	0	1	0	1	0	0	0	2	1
Saxicavella jeffreysi	10	3	1	0	0	1	0	0	0	0	0	0	0	0	0	1	0	0	1	0	0	0	0	0	0	0	0	1	0	0	0	0	0	0	0	0	0	1	0	0	0	0	0	0	0	1	0	0	1
Acanthocardia paucicostata	35	3	1	0	1	8	3	4	4	3	4	4	3	5	5	6	10	6	11	6	6	2	4	1	4	3	10	3	3	4	5	6	4	2	5	4	2	4	0	4	3	1	3	1	2	1	4	5	4
Parvicardium exiguum	12	3	1	0	0	0	0	0	0	0	0	0	0	0	3	1	0	2	1	4	2	1	3	1	2	0	0	4	1	0	1	6	3	1	2	2	7	7	1	6	0	0	0	0	0	1	1	0	1
Parvicardium scabrum	12	3	1	0	0	0	1	0	0	0	0	0	0	0	0	0	0	0	0	0	0	0	0	0	0	0	0	0	0	0	0	0	0	0	0	0	1	0	0	0	0	0	0	0	0	0	0	0	0
Papillicardium papillosum	15	3	1	0	1	2	1	0	0	0	1	0	0	0	0	0	0	0	0	0	0	0	0	0	0	0	0	0	0	0	0	0	0	1	0	0	0	0	0	0	1	1	0	0	0	0	0	2	0
Laevicardium crassum	40	3	1	0	0	1	1	0	0	0	0	0	0	0	0	0	0	0	0	0	0	0	0	0	0	0	0	0	0	0	0	0	0	0	0	0	0	0	0	0	0	0	0	0	0	0	0	1	0
Spisula subtruncata	25	3	1	0	0	0	0	0	0	0	0	0	0	0	0	0	0	0	0	0	0	0	0	0	0	0	0	0	0	0	0	0	0	0	0	0	0	0	0	0	0	0	0	0	0	1	0	0	2
Abra alba	20	5	1	0	0	1	0	1	1	1	2	2	0	0	0	0	2	2	3	4	4	2	2	3	5	5	2	2	3	2	1	2	5	3	2	0	2	2	0	1	2	2	1	0	0	0	0	0	2
Abra nitida	10	5	1	0	1	1	3	1	1	0	6	5	3	3	16	24	12	8	17	17	18	8	16	11	7	7	10	14	32	14	13	6	9	0	8	11	17	12	7	8	1	0	3	1	2	0	2	3	1
Abra spp.	NA	5	1	0	0	0	0	0	0	0	0	0	0	0	0	0	0	0	0	0	0	0	0	0	0	0	0	0	0	0	0	0	0	0	0	0	0	0	0	0	0	0	0	0	0	0	0	0	0
Moerella cf. distorta	20	5	1	0	4	3	1	2	0	0	0	2	1	1	1	2	3	3	3	2	0	1	1	0	0	0	0	0	0	1	0	1	1	0	1	0	1	3	0	1	2	1	0	0	0	1	0	0	2
Tellina pulchella	35	5	1	0	0	0	0	0	0	0	1	0	0	0	0	0	0	0	0	0	0	0	0	0	0	0	0	0	0	0	0	0	0	0	0	0	0	0	0	0	0	0	0	0	0	0	0	0	0
Azorinus chamasolen	65	3	1	0	1	0	0	0	1	0	1	0	0	0	2	4	1	1	1	0	2	0	0	1	1	1	0	0	0	1	0	0	0	0	2	2	2	2	2	0	0	1	2	1	0	0	2	1	0
Solecurtus candidus	68	3	1	0	0	0	0	0	0	0	0	0	0	0	0	0	0	0	0	0	0	0	0	0	0	0	0	0	1	0	0	0	0	0	0	0	0	0	0	0	0	0	0	0	0	0	0	0	0
Solecurtus spp.	NA	3	1	0	0	0	0	0	0	0	0	0	0	0	0	0	0	0	0	0	0	0	0	0	1	0	0	0	0	0	0	0	0	0	0	0	0	0	0	0	0	0	0	0	0	0	0	0	0
Mysia undata	40	3	1	0	0	0	0	0	0	0	0	0	0	0	0	1	0	0	0	1	0	1	0	0	0	0	0	0	1	0	0	0	0	0	0	0	0	1	1	0	0	0	0	0	0	1	1	1	1
Gouldia minima	16	3	1	0	0	0	1	0	0	0	0	0	0	0	0	0	0	0	0	0	0	0	0	0	2	0	0	0	0	1	1	0	0	1	1	0	2	2	1	2	0	0	0	0	0	0	0	0	0
Pitar rudis	30	3	1	0	2	4	5	5	1	2	1	3	1	0	0	3	3	4	2	1	0	1	0	0	0	0	1	0	1	1	2	2	0	0	0	0	0	0	0	0	2	1	1	1	0	3	0	4	1
Polititapes cf. rhomboides	65	3	1	0	6	0	5	9	3	4	7	6	3	2	16	14	13	7	10	4	4	2	4	1	3	0	2	4	2	8	7	3	2	0	1	0	2	3	1	0	16	7	14	10	4	4	8	10	11
Dosinia lupinis	40	3	1	0	0	0	0	0	0	0	0	0	0	0	1	1	0	0	0	1	0	0	0	0	0	0	0	0	0	0	0	0	0	0	3	0	0	0	0	0	0	0	0	0	0	0	0	0	0
Venus casina	60	3	1	0	0	0	0	0	0	0	0	0	0	0	0	0	0	0	0	0	0	0	0	0	0	0	0	0	0	0	0	0	0	0	0	0	0	0	0	0	0	0	1	0	0	0	0	0	0
Veneridae indet.	NA	3	1	0	0	0	0	0	0	0	0	0	0	0	0	0	0	0	0	0	0	0	0	0	0	0	0	0	0	0	0	0	0	0	0	0	0	0	0	0	0	0	1	0	0	0	0	0	0
Corbula gibba	10	6	1	0	14	23	36	34	31	30	27	27	18	17	25	48	38	60	115	44	30	21	23	28	17	18	8	9	17	17	25	26	30	28	22	27	43	26	13	14	30	16	26	21	15	24	40	40	25
Lentidium mediterraneum	9	3	3	0	0	0	1	0	0	0	0	0	0	0	0	0	0	0	0	0	0	0	0	0	0	0	0	0	0	0	0	0	0	0	0	0	0	0	0	0	0	0	0	0	0	0	0	0	0
Phaxas adriaticus	41	3	1	0	0	0	2	0	0	1	0	2	1	1	2	7	2	3	1	2	2	0	1	0	2	2	1	3	0	1	3	1	2	1	0	0	1	0	1	0	1	0	0	2	0	1	0	1	1
Rocellaria dubia	20	3	4	0	1	0	0	0	0	0	0	0	0	0	0	0	0	1	0	0	0	0	0	0	0	0	0	0	0	0	0	0	0	0	0	0	0	0	0	0	0	0	0	0	0	0	0	0	0
Hiatella arctica	20	3	5	0	1	7	2	1	1	0	2	3	0	3	0	2	0	1	1	0	1	0	0	1	0	0	0	1	1	1	6	0	0	0	0	0	0	1	0	0	0	4	3	2	2	1	2	2	2
Pandora inaequivalvis	40	3	1	0	0	0	0	1	0	0	1	0	1	0	0	0	2	1	1	1	1	0	0	1	0	0	0	0	0	1	0	1	0	1	1	1	1	0	0	2	0	0	0	0	0	0	1	0	0
Cuspidaria cuspidata	20	2	1	0	0	0	0	0	0	0	0	0	0	0	0	1	0	0	0	0	0	0	0	0	0	0	0	0	0	0	0	0	0	0	0	0	0	0	0	0	0	0	0	0	0	0	0	0	0
Thracia corbuloides	60	3	1	0	0	0	0	0	0	0	0	0	0	0	0	0	0	0	0	0	0	0	0	0	0	0	0	0	0	0	0	0	0	0	0	0	0	0	0	0	0	0	1	0	0	0	0	0	0
Thracia cf. distorta	25	3	4	0	0	0	0	0	0	0	0	0	0	0	0	0	0	0	0	0	0	0	0	0	0	0	0	0	0	0	0	0	0	0	0	0	0	0	0	0	1	0	0	0	0	0	0	0	0
Gastropods
Diodora graeca	15	2	10	5	0	0	0	0	0	0	0	0	0	0	0	0	0	0	0	0	0	0	0	0	0	0	0	0	0	0	0	0	0	0	0	0	0	0	0	0	0	0	0	1	0	0	0	0	0
Tricolia pullus	9	4	7	0	0	0	0	0	0	0	0	0	0	0	0	1	0	0	0	0	0	0	0	0	0	0	0	0	0	0	0	0	0	0	0	0	0	0	0	0	0	0	0	0	0	0	0	0	0
Turritella communis	40	3	1	0	0	2	1	3	2	4	11	9	13	10	31	36	13	37	23	13	18	14	18	14	5	7	6	10	19	17	29	25	22	18	12	11	30	38	18	16	6	2	4	1	2	0	5	11	15
Triphoridae indet.	NA	2	10	5	0	0	0	0	0	0	0	0	0	0	0	0	0	0	0	0	0	0	0	0	0	0	0	0	0	0	0	0	0	0	0	0	0	0	0	0	0	0	0	0	0	0	0	0	0
Epitonium muricatum	18	2	2	0	0	0	0	0	0	0	0	0	0	0	0	0	0	0	1	0	0	0	0	0	0	0	0	0	0	0	0	0	0	0	0	0	0	0	0	0	0	0	0	0	0	0	0	0	0
Epitonium clathrus	40	2	2	0	0	0	0	0	0	0	0	0	0	0	0	0	0	0	0	0	0	0	0	0	0	0	0	0	0	0	0	0	0	0	0	0	0	0	0	0	0	0	0	0	0	0	0	0	0
Epitonium cf. clathratulum	15	2	2	0	0	0	0	0	0	0	0	0	0	0	1	0	0	0	0	0	0	0	0	0	0	0	0	0	0	0	0	0	0	0	0	0	0	0	0	0	0	0	0	0	0	0	0	0	0
Eulima glabra	12	2	10	2	0	1	0	0	0	0	0	0	0	0	0	0	0	0	0	0	1	0	0	0	0	0	0	0	0	0	0	1	0	2	0	0	0	1	0	0	0	0	0	0	0	0	0	0	0
Melanella alba	20	2	10	2	0	0	0	0	0	0	0	0	0	1	0	0	0	0	0	0	0	0	0	0	0	0	0	0	0	0	0	0	0	0	0	0	0	0	0	0	0	0	0	0	0	0	0	0	0
Melanella frielei	10	2	10	2	0	1	0	0	0	0	0	1	0	0	0	6	0	2	1	2	5	0	2	1	0	2	0	0	0	1	1	0	0	0	0	0	1	1	1	0	0	0	0	0	0	0	1	0	0
Melanella spp.	NA	2	10	2	0	0	0	1	0	0	0	1	0	2	3	0	3	0	0	0	0	1	0	0	0	0	0	0	0	0	0	2	0	0	1	0	1	0	0	0	0	0	0	0	0	0	0	0	0
Vitreolina curva	3	2	10	2	0	0	0	0	0	0	0	0	0	0	0	0	0	0	0	0	0	0	0	0	0	0	0	0	0	0	1	0	0	0	0	0	0	0	0	0	0	0	0	0	0	0	0	0	0
Aclis minor	6	2	10	7	0	0	0	0	0	0	0	0	0	0	0	0	0	0	0	0	0	0	0	0	0	0	0	0	0	0	0	0	0	0	0	0	0	0	0	0	0	0	0	0	0	0	0	0	0
Pusillina inconspicua	2.5	10	7	0	0	0	0	0	0	0	0	0	0	0	0	1	0	0	0	0	0	0	0	0	0	0	0	1	0	1	0	0	0	0	0	0	0	0	0	0	0	0	0	0	0	0	0	0	1
Pusillina lineolata	2.5	10	7	0	1	0	1	0	0	1	0	1	0	1	0	0	0	1	1	3	0	0	0	0	0	1	0	0	1	0	0	0	0	0	0	0	0	1	0	1	0	1	0	0	0	0	0	0	1
Pusillina radiata	4	10	7	0	1	0	0	0	0	0	0	0	0	0	0	0	1	0	1	0	0	1	0	1	0	0	0	1	1	0	0	0	0	0	0	0	1	0	0	0	0	0	0	0	1	0	0	0	0
Pusillina sp.1 cf. marginata	NA	10	7	0	0	0	0	0	0	1	0	0	0	0	0	0	1	0	1	0	0	0	0	0	0	0	0	0	0	0	0	0	1	0	0	0	0	0	0	0	0	0	0	0	0	0	0	0	0
Rissoa cf. guerinii	6	4	7	0	0	0	0	0	0	0	0	0	0	0	0	0	0	0	0	0	0	0	0	0	0	0	0	0	0	0	0	0	0	0	0	0	0	0	1	0	0	0	0	0	0	0	0	0	0
Aporrhais pespelecani	40	5	3	0	4	10	8	7	6	5	3	5	1	3	6	2	10	4	6	6	2	1	4	1	1	0	0	1	3	2	2	0	1	4	1	1	3	2	0	2	7	7	7	17	4	3	11	6	11
Calyptraea chinensis	22	3	6	0	3	2	3	2	2	0	3	1	3	3	6	20	7	6	6	9	11	3	4	2	3	1	0	3	6	4	6	5	2	0	1	3	3	6	8	3	5	0	1	3	0	0	0	3	4
Crepidula moulinsii	7.5	3	5	0	0	0	0	1	0	0	0	0	0	0	0	0	0	0	0	0	0	0	0	0	0	0	0	0	0	0	0	0	0	0	0	0	0	0	0	0	0	0	0	0	0	0	0	0	0
Hydrobia sp.1 cf. acuta	4	10	7	0	0	0	0	0	0	0	0	0	0	0	0	0	0	0	0	0	0	0	0	0	0	0	0	0	0	0	0	0	0	0	0	0	0	0	1	0	0	0	0	0	0	0	0	0	0
Ecrobia sp.1 cf. ventrosa	4	10	7	0	0	0	0	0	0	0	0	0	0	0	0	0	0	0	0	0	0	0	0	0	0	0	0	0	0	0	0	0	0	0	0	0	0	0	0	0	0	0	0	0	0	0	0	0	0
Hyala vitrea	4	5	10	0	0	0	0	0	0	0	0	0	0	0	0	0	0	0	1	0	0	0	0	0	0	0	0	0	0	0	0	0	0	0	0	0	0	0	0	0	0	0	0	0	1	0	0	0	0
Ceratia proxima	4	5	10	0	0	0	0	0	0	0	0	0	0	0	0	0	0	0	0	0	0	0	1	0	0	0	0	0	0	1	1	1	0	0	1	0	0	0	0	0	0	0	0	0	0	0	1	1	0
Euspira nitida	15	2	1	0	0	0	0	2	0	0	3	1	1	2	2	1	3	0	1	1	0	0	0	0	0	0	0	0	0	0	0	0	0	0	0	0	0	0	0	0	0	0	3	0	0	0	0	0	1
Euspira macilenta	15	2	1	0	2	0	0	0	0	0	2	2	1	2	5	1	2	7	1	1	4	5	2	1	1	1	3	1	0	1	3	2	1	0	0	2	1	3	1	0	0	1	0	2	1	1	2	0	1
Hexaplex trunculus juv.	10	2	6	0	0	0	0	1	0	0	0	0	0	0	0	0	1	0	0	0	0	0	0	0	0	0	0	0	0	0	1	0	0	0	0	0	0	0	0	0	0	0	0	0	0	0	0	0	0
Bolinus brandaris	90	2	2	0	0	0	0	0	0	0	0	1	0	0	0	1	1	1	0	0	0	0	0	0	0	0	0	0	0	0	0	0	0	0	0	0	0	0	0	0	0	0	0	0	0	0	0	0	0
Muricidae indet.	NA	2	5	0	0	0	0	0	0	0	0	0	0	0	0	0	0	0	0	1	0	0	0	0	0	1	0	0	0	0	0	0	0	0	0	0	0	0	0	0	0	0	0	0	0	0	0	0	0
Fusinus rostratus	50	2	5	0	0	0	0	0	0	0	0	0	0	0	0	0	0	0	0	0	0	0	0	0	0	0	0	0	0	0	0	0	0	0	0	0	0	0	0	0	0	1	0	0	0	0	0	0	0
Nassarius pygmaeus	10	8	2	0	14	14	17	34	15	23	26	27	18	13	15	10	28	25	34	17	5	4	3	4	5	2	3	4	2	1	4	3	2	1	1	0	2	6	1	1	7	0	23	18	14	22	33	19	25
Nassarius lima	30	8	2	0	0	0	0	0	0	0	0	0	0	0	0	0	0	0	0	0	0	0	0	0	0	0	0	0	0	0	0	0	0	0	0	0	0	0	0	0	0	0	0	0	0	0	0	0	0
Bela brachystoma	6	2	2	0	0	0	0	0	0	0	0	0	0	0	0	1	1	2	0	1	0	0	1	0	1	1	0	1	1	0	1	0	0	0	0	0	0	1	1	0	0	0	0	0	0	0	0	0	1
Mangelia unifasciata	8	2	7	0	2	1	0	0	0	0	0	0	0	0	0	0	0	0	0	0	0	0	0	0	0	0	0	0	1	0	0	0	0	0	0	0	0	0	0	0	1	0	0	0	0	0	0	0	0
Mangelia costulata	15	2	2	0	0	0	0	1	0	0	0	0	0	0	0	0	1	0	0	0	0	0	0	0	0	0	0	0	0	0	0	0	0	0	0	0	0	0	0	0	0	0	0	0	0	0	0	0	1
Mangelia attenuata	12	2	2	0	0	0	0	0	0	0	0	1	0	0	0	1	0	0	0	0	0	0	0	0	0	0	0	0	0	0	0	0	0	0	1	0	0	0	0	0	0	0	0	0	0	0	0	0	0
Odostomia cf. eulimoides	2.7	2	10	4	0	0	0	0	0	0	0	0	0	0	0	0	0	0	0	0	0	0	0	0	0	0	0	0	0	1	1	0	0	0	0	0	0	3	4	0	0	0	0	0	0	0	0	0	0
Odostomia acuta	1.8	2	10	6	0	0	0	0	0	0	0	0	0	0	0	0	0	0	0	0	0	0	0	0	0	0	0	0	0	0	0	0	0	0	0	0	0	0	0	0	0	0	0	0	0	0	0	0	0
Odostomia spp.	NA	2	10	4	0	0	0	1	0	1	0	1	0	0	0	1	0	2	0	0	0	1	2	0	0	0	0	0	0	0	0	0	0	0	1	0	1	0	0	0	1	0	0	0	0	0	1	0	1
Megastomia conoidea	3	2	10	2	0	0	0	0	0	0	0	0	0	0	0	0	0	0	0	0	0	0	0	0	0	0	0	0	0	0	0	0	0	0	0	0	0	0	0	0	0	0	0	0	0	0	0	0	0
Turbolilla acutissima	4	2	10	7	0	0	0	0	0	0	0	0	0	0	0	0	0	0	0	0	0	0	0	0	0	0	0	0	0	0	0	0	0	0	0	0	0	0	0	0	1	0	0	0	0	0	0	0	0
Eulimella acicula	2.6	2	10	7	0	0	0	0	0	0	0	0	0	0	0	0	0	0	0	0	0	0	0	0	0	0	0	0	0	0	0	0	1	0	0	0	0	0	0	0	0	0	0	0	0	0	0	0	0
Chrysallida terebellum	3.7	2	10	7	0	0	0	0	0	0	0	0	0	0	0	0	0	0	0	0	0	0	0	0	0	0	0	0	0	0	0	0	0	0	0	0	0	0	0	0	0	0	0	0	0	0	1	0	0
Ebala nitidissima	1.7	2	10	7	0	0	0	0	0	0	0	0	0	0	0	0	0	0	0	0	0	0	0	0	0	0	0	0	0	0	0	0	0	0	0	0	0	0	0	0	0	0	0	0	0	0	1	0	0
Acteon tornatilis	25	2	2	0	0	0	0	0	1	0	0	0	0	0	0	0	0	0	1	0	0	0	0	1	0	0	0	0	0	0	0	0	0	0	0	0	0	0	0	0	0	0	0	0	0	0	0	0	0
Akera bullata	40	1	2	0	1	0	0	0	1	0	0	0	0	0	3	0	1	1	1	1	3	0	2	3	4	2	0	0	1	3	1	3	1	1	1	0	1	1	0	1	0	0	0	0	0	1	0	0	0
Weinkauffia turgidula	7	1	7	0	0	0	0	0	0	0	0	0	0	0	0	0	0	0	2	0	0	0	2	1	0	3	0	0	1	0	0	1	0	0	2	0	1	0	0	0	0	0	0	0	0	0	0	0	0
Haminoea hydatis	15	1	7	0	0	1	0	0	1	0	0	0	0	0	0	0	0	0	0	1	0	0	0	0	0	0	0	0	0	0	0	0	0	0	0	0	0	0	0	0	0	2	0	0	0	0	0	0	0
Atys jeffreysi	8	1	2	0	0	0	1	0	0	0	0	0	0	0	0	0	0	0	1	0	0	1	0	0	0	0	0	0	0	0	0	0	0	5	0	0	0	0	0	0	0	0	0	0	0	0	0	0	0
Philine scabra	15	1	7	0	0	0	0	0	0	0	1	0	0	0	0	0	0	0	0	0	0	0	0	0	0	0	0	0	1	0	0	0	0	0	0	0	0	0	0	0	0	0	0	0	0	0	0	0	0
Philine quadripartita	30	1	7	0	0	0	0	0	0	0	0	0	1	3	1	1	0	0	0	2	1	1	1	0	0	0	3	0	1	0	1	0	0	3	0	0	0	2	0	1	0	1	1	0	0	0	0	0	1
Retusa laevisculpta	3	1	1	0	0	0	1	0	0	0	0	0	0	0	0	0	0	0	0	0	0	0	0	0	0	0	0	0	0	0	0	0	0	0	0	0	0	0	0	0	0	0	0	0	0	0	0	0	0
Retusa minutissima	1.5	1	1	0	0	1	0	0	0	0	0	0	0	0	0	0	0	0	0	0	0	0	0	0	0	0	0	0	0	0	0	0	0	0	0	0	0	0	0	0	0	0	0	0	0	0	0	0	0
Cylichna cylindracea	11	1	1	0	0	0	0	0	0	1	0	0	0	1	0	0	0	1	0	0	0	0	0	0	0	0	0	0	0	0	0	0	0	0	0	0	0	0	0	0	0	0	0	0	1	0	0	0	0
Non-marine gastropods
Oxychilus spp.	NA	2	11	0	0	0	0	0	0	0	1	0	0	0	0	0	0	0	0	0	0	0	0	0	0	0	0	0	0	0	0	0	0	0	0	0	0	0	0	0	0	0	0	0	0	0	0	0	0
Scaphopods
Antalis inaequicostata	50	2	1	0	2	5	4	3	7	5	10	7	9	7	14	12	10	19	8	3	4	4	3	3	0	0	1	5	4	2	0	1	0	3	0	7	2	8	9	3	3	2	0	3	2	3	8	4	6
Fustiaria rubescens	50	2	1	0	0	0	0	0	0	0	0	0	0	0	0	0	0	0	0	0	0	0	0	0	0	0	0	0	1	1	0	0	0	0	2	0	0	1	0	0	0	0	0	0	0	0	0	0	0
Episiphon filum	12	2	1	0	0	0	0	0	0	0	0	0	0	0	1	0	0	0	0	0	0	0	0	0	0	0	0	2	0	0	0	0	0	0	0	0	0	0	0	0	0	0	0	0	0	0	0	0	0
Chitons
Chiton olivaceus	40	1	5	0	0	0	0	0	0	0	0	0	0	0	0	0	0	0	0	0	0	0	0	0	0	0	0	0	0	0	0	0	0	0	0	0	0	0	0	0	0	0	0	1	0	0	0	0	0
Ophiuroids
Ophiurorid arm ossicles					5	2	5	4	6	7	14	16	18	13	26	20	25	34	35	17	11	1	2	5	1	4	4	7	2	3	4	2	4	1	1	3	0	4	4	1	12	6	18	18	13	13	34	25	9
Ophiurorid oral plates					0	2	1	1	3	3	5	4	3	6	3	3	2	0	2	2	0	1	2	0	0	1	0	2	2	3	8	0	2	0	0	0	0	0	1	0	1	1	0	1	0	1	10	6	1
* max. size, in bivalves, size indicates shell length (except for pectinids: shell height), for gastropods size refers to shell height. For Episiphon filum: actual size of specimen found by Cuneo et al. 2006.
categories feeding guilds:				categories organism-substrate relation:									categories host association:
1=herbivore				1=soft bottom infauna									0=no assiciation
2=carnivore				2=epifauna soft bottom									1=ascidians
3= filter feeding				3=soft bottom semi-infaunal									2=echinoderms
4=grazing				4=hard bottom infauna									3=crustaceans
5=detritivore				5= epifauna hard bottom									4=molluscs
6=detritivore/filter feeding				6=epifauna both bottoms									5=sponges
7=chemosymbiotic				7=epifauna on vegetation									6=bryozoans
8=scavenger				8=soft bottom nestler									7=unknown
9=chemosymbiotic/filter feeding				9=hard bottom nestler
10=herbivore/detritivore				10=epibionts and ectoparasit
				11=land
Literature used for ecological categorisation (feeding guild, etc.) and size information
Beesley PL, Ross GJB, Wells A (eds). Mollusca: The Southern Synthesis. Fauna of Australia. Vol. 5. Part A & Part B. Melbourne: CSIRO Publishing; 1998.
Cuneo F, Margelli A,Campani E, Coppini M. Gastropoda e Scaphopoda dei fanghi litorali di Livorno. Boll Malacol. 2006; 42(1-4):5-12.
Dell´Angelo B, Smriglio C. Living chitons of the Mediterranean. Roma: Arti Grafiche La Moderna; 2001.
Dell´Angelo B, Zavodnik D. marine fauna of the Mljet National park (Adriatic sea, Croatia). 4. Mollusca: Polyplacophora. Nat. Croat. 2004; 13(4): 319-41.
Faresi L. Vertical distribution of soft bottom macrozoobenthos in the Gulf of Trieste (Northern Adriatic Sea). 2012.
Fretter V, Graham A. The prosobranch molluscs of Britain and Denmark. Part 1 - Pleurotomariacea, Fissurellacea and Patellacea. J Mollus Stud. 1976: suppl. 1.
Fretter V, Graham A. The prosobranch molluscs of Britain and Denmark. Part 3 - Neritacea, Viviparacea, Valvatacea, terrestrial and freshwater Littorinacea and Rissoacea. J Mollus Stud. 1978: suppl. 5.
Fretter V, Graham A. The prosobranch molluscs of Britain and Denmark. Part 4 - Marine Rissoacea. J Mollus Stud. 1978: suppl. 6.
Fretter V, Graham A. The prosobranch molluscs of Britain and Denmark. Part 6 - Cerithiacea, Strombacea, hipponicaea, Calyptraecea, Lamellariacea, Cypraecea, Naticacea, Tonnacea, Heteropoda . J Mollus Stud. 1981: suppl. 9.
Fretter V, Graham A. The prosobranch molluscs of Britain and Denmark. Part 7 - "Heterogastropoda" (Cerithiopsacea, Triforacea, Epitoniacea, Eulimacea). J Mollus Stud. 1982: suppl. 11.
Fretter V, Graham A. The prosobranch molluscs of Britain and Denmark. Part 9 - Pyramidellacea . J Mollus Stud. 1986: suppl. 16.
Gofas S, Moreno D, Salas C. Moluscos marinos de Andalucia - Volumen I & Volumen II. Malaga: Servicio de Publicaciones e intercambio Cientifico. Universidad de Malaga; 2011.
Graham A. Molluscan diets. J Molluscan Stud. 1955; 31 (3-4): 144-158.
Morton B, Dinesen GE. The biology and functional morphology of Modiolarca subpicta (Bivalvia: Mytilidae: Musculinae), epizoically symbiotic with Ascidiella aspersa (Urochordata: Ascidiacea), from the Kattegat, northern Jutland, Denmark. J Mar Biol Assoc UK. 2011; 91(08): 1637-49.
Riedl R. Fauna und Flora des Mittelmeeres. Ein systematischer Meeresführer für Biologen und Naturfreunde. 2. Auflage. Wien: Seifert Verlag GmbH; 2011.
Rinaldi A. Atlante della fauna e flora marina dell´Adriatico nord-occidentale. Il mare, le lagune e le dune costiere. Imola: Editrice La Mandragora s.r.l.; 2012.
Rueda JL, Gofas S, Urra J, Salas C. A highly diverse molluscan assemblage associated with eelgrass beds (Zostera marina L.) in the Alboran Sea: Micro-habitat preference, feeding guilds and biogeographical distribution. Scienta Marina. 2009;73(4):679-700.
Waren A. A generic revision of the family Eulimidae. J Moll Stud. 1983; suppl. 13:1-96.
Werner B. Über den Nahrungserwerb der Calyptraeidae (Gastropoda Prosobranchia). Helgolander Meeresun. 1953; 4(3): 260-315.
Wyatt HV. The Reproduction, Growth and Distribution of Calyptraea chinensis (L.) J Anim Ecol. 1961; 30(2):283-302
Yonge CM. On the habits and adaptations of Aloidis (Corbula) gibba. J Mar Biol Assoc UK. 1946; 26:358-76
Yonow N. Feeding observations on Acteon tornatilis (Linnaeus) (Opistobranchia: Acteonidae). J. Moll. Stud. 1989; 55:97-102
websites:
AnimalBase Project Group. AnimalBase. Early zoological literature online; 2005-[cited 2017]. Database: AnimalBase. Available from: http://www.animalbase.uni-goettingen.de.
Oliver PG, Holmes AM, Killeen IJ, Turner JA. 2016 [Cited 24 May 2017]. Marine Bivalve Shells of the British Isles. Amgueddfa Cymru - National Museum Wales. Available from: http://naturalhistory.museumwales.ac.uk/britishbivalves
Encyclopedia of Life. Available from http://www.eol.org. Accessed 10 June 2017.
[truncated: 28 more columns]
