# Supplementary material for: Responses of molluscan communities to centuries of human impact in the northern Adriatic Sea
Source: PLoS One. 2017 Jul 19;12(7):e0180820. doi: 10.1371/journal.pone.0180820 (PMC5516990; doi:10.1371/journal.pone.0180820)
Supplement: S2 Dataset — (XLSX) [file pone.0180820.s002.xlsx]

## Sheet: Tabelle1
sample id	clay	silt	sand	gravel	Hg mg/kg	Cr mg/kg	Cu mg/kg	Ni mg/kg	Pb mg/kg	As mg/kg	Cd mg/kg	Li mg/kg	Zn mg/kg	Mn mg/kg	P mg/kg	Fe mg/kg	Al mg/kg	PAHs ng/g	PCB ng/g	C tot %dw	TOC %dw	N tot %dw
Pan_0_2	48.7	50.7	0.6	0.0	8.22	49.95	29.62	51.96	27.99	4.27	0.25	72.42	101.66	409.16	469.41	21374.33	22290.56	283.02	4.47	8.22	1.61	0.14
Pan_2_4	48.8	50.6	0.6	0.1	-	-	-	-	-	-	-	-	-	-	-	-	-	-	-	-	-	-
Pan_4_6	47.1	50.8	1.7	0.4	10.25	45.69	30.68	53.15	31.0	4.54	0.32	73.02	106.94	436.4	493.65	22327.84	20189.04	298.33	5.22	8.19	1.57	0.14
Pan_6_8	47.9	51.2	0.5	0.3	-	-	-	-	-	-	-	-	-	-	-	-	-	-	-	-	-	-
Pan_8_10	44.9	52.2	1.6	1.3	11.75	55.27	28.14	49.55	30.16	4.6	0.34	74.33	105.38	418.16	451.79	21334.08	26905.83	306.41	5.17	8.17	1.52	0.14
Pan_10_12	45.6	49.5	1.2	3.7	-	-	-	-	-	-	-	-	-	-	-	-	-	-	-	-	-	-
Pan_12_14	46.7	52.0	0.4	0.8	-	-	-	-	-	-	-	-	-	-	-	-	-	-	-	-	-	-
Pan_14_16	45.0	53.0	1.3	0.7	-	-	-	-	-	-	-	-	-	-	-	-	-	-	-	-	-	-
Pan_16_18	45.3	52.7	1.3	0.7	-	-	-	-	-	-	-	-	-	-	-	-	-	-	-	-	-	-
Pan_18_20	45.1	54.0	0.8	0.1	-	-	-	-	-	-	-	-	-	-	-	-	-	-	-	-	-	-
Pan_20_25	44.0	54.6	1.2	0.2	12.91	49.6	30.76	50.67	32.36	6.17	0.32	76.21	103.25	482.17	463.01	21915.91	24566.26	329.60	4.05	8.18	1.26	0.08
Pan_25_30	47.0	52.3	0.6	0.1	-	-	-	-	-	-	-	-	-	-	-	-	-	-	-	-	-	-
Pan_30_35	47.6	51.6	0.9	0.0	-	-	-	-	-	-	-	-	-	-	-	-	-	-	-	-	-	-
Pan_35_40	47.1	52.6	0.2	0.0	-	-	-	-	-	-	-	-	-	-	-	-	-	-	-	-	-	-
Pan_40_45	46.1	53.4	0.3	0.2	13.25	49.87	29.68	52.24	15.91	7.11	0.34	76.95	69.96	511.14	429.9	22341.33	25308.89	116.57	2.72	8.13	1.14	0.07
Pan_45_50	46.6	53.0	0.4	0.0	-	-	-	-	-	-	-	-	-	-	-	-	-	-	-	-	-	-
Pan_50_55	46.6	53.0	0.4	0.0	-	-	-	-	-	-	-	-	-	-	-	-	-	-	-	-	-	-
Pan_55_60	46.3	53.3	0.4	0.0	13.1	60.34	35.92	62.51	14.45	6.65	0.38	83.61	84.37	525.41	460.21	24851.39	30936.4	95.81	3.1	7.95	1.15	0.07
Pan_60_65	46.9	53.0	0.1	0.0	-	-	-	-	-	-	-	-	-	-	-	-	-	-	-	-	-	-
Pan_65_70	46.3	53.4	0.2	0.0	-	-	-	-	-	-	-	-	-	-	-	-	-	-	-	-	-	-
Pan_70_75	45.5	54.3	0.1	0.0	-	-	-	-	-	-	-	-	-	-	-	-	-	-	-	-	-	-
Pan_75_80	45.9	53.8	0.2	0.0	16.59	66.69	33.96	67.25	17.49	2.14	0.45	83.39	84.63	559.66	450.21	25500.71	31853.32	235.62	2.82	8.18	1.00	0.05
Pan_80_85	43.4	56.5	0.1	0.0	-	-	-	-	-	-	-	-	-	-	-	-	-	-	-	-	-	-
Pan_85_90	46.9	52.5	0.6	0.0	-	-	-	-	-	-	-	-	-	-	-	-	-	-	-	-	-	-
Pan_90_95	47.5	52.2	0.3	0.0	-	-	-	-	-	-	-	-	-	-	-	-	-	-	-	-	-	-
Pan_95_100	47.0	52.4	0.6	0.0	-	-	-	-	-	-	-	-	-	-	-	-	-	-	-	-	-	-
Pan_100_105	48.2	51.2	0.6	0.0	-	-	-	-	-	-	-	-	-	-	-	-	-	-	-	-	-	-
Pan_105_110	49.4	50.1	0.4	0.1	-	-	-	-	-	-	-	-	-	-	-	-	-	-	-	-	-	-
Pan_110_115	50.0	49.4	0.6	0.0	39.99	57.67	35.27	67.78	13.21	8.96	0.35	92.71	76.97	547.96	423.89	27673.75	28971.86	40.36	3.08	7.98	1.11	0.05
Pan_115_120	49.5	50.0	0.5	0.0	-	-	-	-	-	-	-	-	-	-	-	-	-	-	-	-	-	-
Pan_120_125	46.5	53.0	0.5	0.0	-	-	-	-	-	-	-	-	-	-	-	-	-	-	-	-	-	-
Pan_125_130	48.6	50.7	0.6	0.2	44.7	47.3	33.92	62.27	13.38	4.37	0.4	76.85	70.22	508.78	412.06	24259.69	21238.82	51.98	2.89	9.35	0.48	0.03
Pan_130_135	47.3	51.9	0.8	0.0	-	-	-	-	-	-	-	-	-	-	-	-	-	-	-	-	-	-
Pan_135_140	50.4	49.0	0.6	0.0	-	-	-	-	-	-	-	-	-	-	-	-	-	-	-	-	-	-
Pan_140_145	53.8	45.1	1.0	0.1	-	-	-	-	-	-	-	-	-	-	-	-	-	-	-	-	-	-
Pan_145_150	53.2	46.3	0.5	0.0	12.74	65.58	35.23	71.71	13.74	7.25	0.37	97.94	78.7	648.35	457.2142	28707.06	32104.93	49.04	2.38	3.68	0.23	0.02
